# Supplementary material for: Enhanced specialized metabolite, trichome density, and biosynthetic gene expression in Stevia rebaudiana (Bertoni) Bertoni plants inoculated with endophytic bacteria Enterobacter hormaechei
Source: PeerJ. 2022 Jun 28;10:e13675. doi: 10.7717/peerj.13675 (PMC9248782; doi:10.7717/peerj.13675)
Supplement: Data S1 [file peerj-10-13675-s001.xlsx]

## Sheet: Table 2 growth parameters
Tratament	Plant length (cm)	Number leaves	Leaves dry weight	Root length (cm)	Root dry weight			R3A1	Plant length (cm)	Number leaves	Leaves dry weight	Root length (cm)	Root dry weight
Control	25	26	0.115	20.5	0.167			Enterobacter cloacae	24	30	0.092	23	0.126
Control	21	28	0.16	19.5	0.127			Enterobacter cloacae	24	30	0.14	20	0.127
Control	27	26	0.149	23	0.137			Enterobacter cloacae	20	30	0.071	25	0.127
Control	20.5	24	0.06	16	0.088			Enterobacter cloacae	24.5	30	0.085	22	0.118
Control	22	26	0.113	22	0.103			Enterobacter cloacae	24.5	28	0.135	21	0.114
Control	21	28	0.093	17	0.122			Enterobacter cloacae	25	28	0.164	24	0.136
Control	27	32	0.126	17	0.157			Enterobacter cloacae	22	28	0.133	22	0.084
Control	26	33	0.125	20	0,251			Enterobacter cloacae	24	30	0.052	18	0.023
Control	24	34	0.067	18	0.138			Enterobacter cloacae	22	30	0.135	16	0.112
Control	23	28	0.169	18.5	0.113			Enterobacter cloacae	26	30	0.155	21	0.176
								R2A2	Plant length (cm)	Number leaves	Leaves dry weight	Root length (cm)	Root dry weight
Tratament								Enterobacter xiangfangensis	19	26	0.075	26	0.067
H2A3	Plant length (cm)	Number leaves	Leaves dry weight	Root length (cm)	Root dry weight			Enterobacter xiangfangensis	18.5	28	0.035	22	0.037
Enterobacter hormaechei	18	24	0.058	21	0.104			Enterobacter xiangfangensis	22.5	30	0.136	19	0.123
Enterobacter hormaechei	20	28	0.091	19	0.123			Enterobacter xiangfangensis	21	32	0.095	21	0.121
Enterobacter hormaechei	19	26	0.054	17	0.056			Enterobacter xiangfangensis	23	28	0.118	17.5	0.132
Enterobacter hormaechei	18	24	0.051	22	0.074			Enterobacter xiangfangensis	23	30	0.118	18.5	0.097
Enterobacter hormaechei	20	32	0.081	19	0.089			Enterobacter xiangfangensis	21.5	26	0.083	23.5	0.093
Enterobacter hormaechei	22.5	30	0.095	18	0.168			Enterobacter xiangfangensis	16.5	28	0.037	17	0.096
Enterobacter hormaechei	19	28	0.098	21	0.165			Enterobacter xiangfangensis	20	28	0.067	26	0.076
Enterobacter hormaechei	19	26	0.097	19	0.13			Enterobacter xiangfangensis	22	26	0.109	32	0.084
Enterobacter hormaechei	21	26	0.106	18	0.147
Enterobacter hormaechei	20.5	28	0.098	15	0.111			R5P1	Plant length (cm)	Number leaves	Leaves dry weight	Root length (cm)	Root dry weight
								Enterobacter hormaechei	24	28	0.0113	16	0.071
								Enterobacter hormaechei	23	30	0.071	19	0.052
Tratament								Enterobacter hormaechei	26	28	0.126	26	0.144
H5A2	Plant length (cm)	Number leaves	Leaves dry weight	Root length (cm)	Root dry weight			Enterobacter hormaechei	24	30	0.101	24	0.107
Enterobacter hormaechei	23	34	0.096	27	0.145			Enterobacter hormaechei	26	26	0.072	22	0.077
Enterobacter hormaechei	25.5	32	0.091	20	0.15			Enterobacter hormaechei	24.5	30	0.115	28	0.125
Enterobacter hormaechei	25	32	0.109	20	0.202			Enterobacter hormaechei	30	34	0.131	25	0.151
Enterobacter hormaechei	23.5	22	0.089	22	0.176			Enterobacter hormaechei	25.5	30	0.122	24	0.099
Enterobacter hormaechei	25	32	0.084	19	0.145			Enterobacter hormaechei	22.5	24	0.098	22.5	0.107
Enterobacter hormaechei	23	27	0.076	21	0.086			Enterobacter hormaechei	20	26	0.146	23.5	0.107
Enterobacter hormaechei	21	30	0.09	18	0.097
Enterobacter hormaechei	24.5	32	0.099	20	0.184
Enterobacter hormaechei	21	26	0.073	20	0.117			R6A1	Plant length (cm)	Number leaves	Leaves dry weight	Root length (cm)	Root dry weight
Enterobacter hormaechei	23	32	0.074	21	0.164			Enterobacter hormaechei	17.5	20	0.091	22.5	0.062
								Enterobacter hormaechei	29	34	0.081	39	0.096
								Enterobacter hormaechei	24	30	0.087	21	0.089
Tratament								Enterobacter hormaechei	18	20	0.07	22.5	0.089
H7A1	Plant length (cm)	Number leaves	Leaves dry weight	Root length (cm)	Root dry weight			Enterobacter hormaechei	23	28	0.095	21.5	0.127
Enterobacter bacterium	21	31	0.096	21	0.097			Enterobacter hormaechei	20	22	0.077	24.5	0.087
Enterobacter bacterium	18	30	0.054	20	0.042			Enterobacter hormaechei	26	30	0.12	22	0.133
Enterobacter bacterium	22.5	30	0.043	22	0.058			Enterobacter hormaechei	25	22	0.106	36	0.104
Enterobacter bacterium	24	32	0.087	24	0.099			Enterobacter hormaechei	26	30	0.113	24	0.137
Enterobacter bacterium	21	27	0.116	20	0.111			Enterobacter hormaechei	25	30	0.096	27	0.092
Enterobacter bacterium	42	38	0.104	21	0.25
Enterobacter bacterium	24	30	0.112	22	0.196
Enterobacter bacterium	19	24	0.065	22	0.202			R6P1	Plant length (cm)	Number leaves	Leaves dry weight	Root length (cm)	Root dry weight
Enterobacter bacterium	33	30	0.171	21	0.137			Bacillus safensis	21.5	28	0.108	21	0.095
Enterobacter bacterium	28	27	0.21	23	0.106			Bacillus safensis	23.5	24	0.11	17	0.097
								Bacillus safensis	22.5	30	0.098	21.5	0.113
								Bacillus safensis	20	26	0.086	23	0.091
Tratament								Bacillus safensis	22.5	26	0.149	18	0.132
T1A2	Plant length (cm)	Number leaves	Leaves dry weight	Root length (cm)	Root dry weight			Bacillus safensis	22	27	0.147	23	0.131
Enterobacter xiangfangensis	24	32	0.11	17	0.122			Bacillus safensis	24	28	0.13	17	0.134
Enterobacter xiangfangensis	18	24	0.058	18	0.062			Bacillus safensis	21.5	24	0.103	18	0.109
Enterobacter xiangfangensis	23	28	0.104	26	0.107			Bacillus safensis	21	28	0.158	20	0.138
Enterobacter xiangfangensis	24	34	0.183	33	0.185			Bacillus safensis	24.5	26	0.132	22	0.117
Enterobacter xiangfangensis	25	30	0.058	29	0.124
Enterobacter xiangfangensis	18	30	0.026	30	0.064
Enterobacter xiangfangensis	24.5	28	0.127	16	0.096
Enterobacter xiangfangensis	21.5	28	0.135	23	0.107
Enterobacter xiangfangensis	19.5	26	0.092	23	0.059
Enterobacter xiangfangensis	22	26	0.145	24	0.146
Tratament
T3A3	Plant length (cm)	Number leaves	Leaves dry weight	Root length (cm)	Root dry weight			R7A2	Plant length (cm)	Number leaves	Leaves dry weight	Root length (cm)	Root dry weight
Enterobacter xiangfangensis	22.5	26	0.111	22	0.082			Enterobacter xiangfangensis	31	33	0.071	22	0.105
Enterobacter xiangfangensis	24.5	30	0.102	23	0.139			Enterobacter xiangfangensis	19	26	0.101	21	0.072
Enterobacter xiangfangensis	24	32	0.11	24	0.107			Enterobacter xiangfangensis	22.5	29	0.098	21	0.138
Enterobacter xiangfangensis	31.5	36	0.07	24.5	0.046			Enterobacter xiangfangensis	21	26	0.072	23	0.07
Enterobacter xiangfangensis	22.5	30	0.127	17	0.054			Enterobacter xiangfangensis	24.5	30	0.072	23	0.079
Enterobacter xiangfangensis	22.5	28	0.083	17	0.094			Enterobacter xiangfangensis	24	29	0.106	25	0.149
Enterobacter xiangfangensis	24	26	0.11	18	0.192			Enterobacter xiangfangensis	20	28	0.077	21	0.088
Enterobacter xiangfangensis	28	30	0.116	24	0.145			Enterobacter xiangfangensis	23.5	31	0.058	18	0.078
Enterobacter xiangfangensis	21	28	0.06	23	0.084			Enterobacter xiangfangensis	23	32	0.092	18	0.128
Enterobacter xiangfangensis	26.5	36	0.064	20	0.135			Enterobacter xiangfangensis	25	33	0.129	24	0.121
Tratament
T5P1	Plant length (cm)	Number leaves	Leaves dry weight	Root length (cm)	Root dry weight
Enterobacter xiangfangensis	27.5	30	0.148	22.5	0.166
Enterobacter xiangfangensis	23	28	0.096	20	0.069
Enterobacter xiangfangensis	28	34	0.054	22	0.08
Enterobacter xiangfangensis	26	30	0.149	19	0.141
Enterobacter xiangfangensis	23	31	0.102	23	0.135
Enterobacter xiangfangensis	26	34	0.058	20	0.074
Enterobacter xiangfangensis	24	30	0.102	20	0.161
Enterobacter xiangfangensis	24	30	0.074	23	0.101
Enterobacter xiangfangensis	33	33	0.188	19	0.137
Enterobacter xiangfangensis	23.5	30	0.109	23	0.187

## Sheet: Figure 1 GSs
	Leaves weigth fresh	Leaves dry weight	dry weight	dry weight	Stevioside (mg)	Stevioside (mg/g)		Rebaudioside A (ug/mg)	Rebaudioside A (mg)	Rebaudioside A (mg/g)	total steviol glycosides (mg/g)
Control	0.865	0.115	0.75	750	1.342	11.6696			1.012	8.8	20.4696
Control	1.102	0.149	0.953	953	1.391	9.33557		966.7	0.9667	6.48792	15.8235
Control	0.771	0.113	0.658	658	1.301	11.5133			1.02	9.02655	20.5398
H2A3	Leaves weigth fresh	Leaves dry weight	dry weight	dry weight	Stevioside (mg)	Stevioside (mg/g)		Rebaudioside A (ug/mg)	Rebaudioside A (mg)	Rebaudioside A (mg/g)	total steviol glycosides (mg/g)
Enterobacter hormaechei	0.499	0.058	0.441	441	1.355	23.3621			1.097	18.9138	42.2759
Enterobacter hormaechei	0.425	0.054	0.371	371	1.336	24.7407			1.039	19.2407	43.9815
Enterobacter hormaechei	0.336	0.051	0.285	285	1.195	23.4314		863.2	0.8632	16.9255	40.3569
H5A2	Leaves weigth fresh	Leaves dry weight	dry weight	dry weight	Stevioside (mg)	Stevioside (mg/g)		Rebaudioside A (ug/mg)	Rebaudioside A (mg)	Rebaudioside A (mg/g)	total steviol glycosides (mg/g)
Enterobacter hormaechei	0.696	0.096	0.6	600	1.475	15.3646			1.114	11.6042	26.9688
Enterobacter hormaechei	0.549	0.091	0.458	458	1.512	16.6154			1.212	13.3187	29.9341
Enterobacter hormaechei	0.581	0.089	0.492	492	1.463	16.4382			1.085	12.191	28.6292
H7A1	Leaves weigth fresh	Leaves dry weight	dry weight	dry weight	Stevioside (mg)	Stevioside (mg/g)		Rebaudioside A (ug/mg)	Rebaudioside A (mg)	Rebaudioside A (mg/g)	total steviol glycosides (mg/g)
Enterobacter bacterium	0.75	0.096	0.654	654	1.42	14.7917			1.037	10.8021	25.5938
Enterobacter bacterium	0.536	0.087	0.449	449	1.507	17.3218			1.161	13.3448	30.6667
Enterobacter bacterium	0.95	0.116	0.834	834	1.315	11.3362		964.7	0.9647	8.31638	19.6526
T1A2	Leaves weigth fresh	Leaves dry weight	dry weight	dry weight	Stevioside (mg)	Stevioside (mg/g)		Rebaudioside A (ug/mg)	Rebaudioside A (mg)	Rebaudioside A (mg/g)	total steviol glycosides (mg/g)
Enterobacter xiangfangensis	0.875	0.11	0.765	765	0.7679	6.98091		610.2	0.6102	5.54727	12.5282
Enterobacter xiangfangensis	0.461	0.058	0.403	403	0.6322	10.9		520.4	0.5204	8.97241	19.8724
Enterobacter xiangfangensis	0.83	0.104	0.726	726	0.8075	7.76442		676	0.676	6.5	14.2644
T3A3	Leaves weigth fresh	Leaves dry weight	dry weight	dry weight	Stevioside (mg)	Stevioside (mg/g)		Rebaudioside A (ug/mg)	Rebaudioside A (mg)	Rebaudioside A (mg/g)	total steviol glycosides (mg/g)
Enterobacter xiangfangensis	0.922	0.111	0.811	811	0.9384	8.45405		759.3	0.7593	6.84054	15.2946
Enterobacter xiangfangensis	0.737	0.102	0.635	635	0.9358	9.17451		794.1	0.7941	7.78529	16.9598
Enterobacter xiangfangensis	0.784	0.11	0.674	674	0.934	8.49091		791.8	0.7918	7.19818	15.6891
T5P1	Leaves weigth fresh	Leaves dry weight	dry weight	dry weight	Stevioside (mg)	Stevioside (mg/g)		Rebaudioside A (ug/mg)	Rebaudioside A (mg)	Rebaudioside A (mg/g)	total steviol glycosides (mg/g)
Enterobacter xiangfangensis	0.986	0.148	0.838	838	0.9278	6.26892		809.3	0.8093	5.46824	11.7372
Enterobacter xiangfangensis	0.677	0.096	0.581	581	0.8584	8.94167		707.2	0.7072	7.36667	16.3083
Enterobacter xiangfangensis	0.634	0.102	0.532	532	0.8998	8.82157		753.3	0.7533	7.38529	16.2069
R2A2	Leaves weigth fresh	Leaves dry weight	dry weight	dry weight	Stevioside (mg)	Stevioside (mg/g)		Rebaudioside A (ug/mg)	Rebaudioside A (mg)	Rebaudioside A (mg/g)	total steviol glycosides (mg/g)
Enterobacter xiangfangensis	1.098	0.136	0.962	962	0.8461	6.22132		670	0.67	4.92647	11.1478
Enterobacter xiangfangensis	0.782	0.095	0.687	687	0.7828	8.24		636.9	0.6369	6.70421	14.9442
Enterobacter xiangfangensis	0.973	0.118	0.855	855	0.8241	6.9839		652.3	0.6523	5.52797	12.5119
R3A1	Leaves weigth fresh	Leaves dry weight	dry weight	dry weight	Stevioside (mg)	Stevioside (mg/g)		Rebaudioside A (ug/mg)	Rebaudioside A (mg)	Rebaudioside A (mg/g)	total steviol glycosides (mg/g)
Enterobacter cloacae	0.658	0.092	0.566	566	0.8097	8.80109		613.2	0.6132	6.66522	15.4663
Enterobacter cloacae	0.639	0.085	0.554	554	0.8185	9.62941		615.1	0.6151	7.23647	16.8659
Enterobacter cloacae	1.059	0.135	0.924	924	0.9188	6.80593		680.3	0.6803	5.03926	11.8452
R5P1	Leaves weigth fresh	Leaves dry weight	dry weight	dry weight	Stevioside (mg)	Stevioside (mg/g)		Rebaudioside A (ug/mg)	Rebaudioside A (mg)	Rebaudioside A (mg/g)	total steviol glycosides (mg/g)
Enterobacter hormaechei	0.495	0.071	0.424	424	0.8121	11.438		519.4	0.5194	7.31549	18.7535
Enterobacter hormaechei	0.778	0.101	0.677	677	0.8895	8.80693		636.4	0.6364	6.30099	15.1079
Enterobacter hormaechei	0.542	0.072	0.47	470	0.8221	11.4181		579.8	0.5798	8.05278	19.4708
R6A1	Leaves weigth fresh	Leaves dry weight	dry weight	dry weight	Stevioside (mg)	Stevioside (mg/g)		Rebaudioside A (ug/mg)	Rebaudioside A (mg)	Rebaudioside A (mg/g)	total steviol glycosides (mg/g)
Enterobacter hormaechei	0.713	0.091	0.622	622	0.818	8.98901		684.5	0.6845	7.52198	16.511
Enterobacter hormaechei	0.75	0.081	0.669	669	0.7196	8.88395		474.2	0.4742	5.85432	14.7383
Enterobacter hormaechei	0.869	0.095	0.774	774	0.8271	8.70632		548	0.548	5.76842	14.4747
R6P1	Leaves weigth fresh	Leaves dry weight	dry weight	dry weight	Stevioside (mg)	Stevioside (mg/g)		Rebaudioside A (ug/mg)	Rebaudioside A (mg)	Rebaudioside A (mg/g)	total steviol glycosides (mg/g)
Bacillus safensis	0.798	0.108	0.69	690	0.8308	7.69259		636	0.636	5.88889	13.5815
Bacillus safensis	0.835	0.11	0.725	725	0.8701	7.91		637.8	0.6378	5.79818	13.7082
Bacillus safensis	0.724	0.098	0.626	626	0.8541	8.71531		638.6	0.6386	6.51633	15.2316
R7A2	Leaves weigth fresh	Leaves dry weight	dry weight	dry weight	Stevioside (mg)	Stevioside (mg/g)		Rebaudioside A (ug/mg)	Rebaudioside A (mg)	Rebaudioside A (mg/g)	total steviol glycosides (mg/g)
Enterobacter xiangfangensis	0.794	0.101	0.693	693	0.9466	9.37228		612.7	0.6127	6.06634	15.4386
Enterobacter xiangfangensis	0.689	0.098	0.591	591	1.005	10.2551		648.2	0.6482	6.61429	16.8694
Enterobacter xiangfangensis	0.601	0.072	0.529	529	0.8131	11.2931		549.5	0.5495	7.63194	18.925

## Sheet: Figure 2 PC y F
Flavonoids								Phenolic compounds
	Leaves dry weight	absorbance	ug/ml		mg/ml	mg QE/DW			Leaves dry weight	absorbance	ug/ml	ug/ml (dilution)	mg/ml	mg EQ/PS	mg QE/DW
Control	0.16	1.5833	307.327	3073.27	3.07327	19.2079		Control	0.16	1.2725	23.3313	233.313	2333.13	14582.1	14.5821
Control	0.149	1.6106	312.898	3128.98	3.12898	20.9999		Control	0.149	1.4883	27.6647	276.647	2766.47	18566.9	18.5669
Control	0.113	1.272	243.796	2437.96	2.43796	21.5749		Control	0.113	1.022	18.3012	183.012	1830.12	16195.8	16.1958
H2A3	Leaves dry weight	absorbance	ug/ml		mg/ml	mg QE/DW		H2A3	Leaves dry weight	absorbance	ug/ml	ug/ml (dilution)	mg/ml	mg EQ/PS	mg QE/DW
Enterobacter hormaechei	0.054	0.6388	114.571	1145.71	1.14571	21.2169		Enterobacter hormaechei	0.058	0.7111	12.0582	120.582	1205.82	20790.1	20.7901
Enterobacter hormaechei	0.051	0.5198	90.2857	902.857	0.902857	17.7031		Enterobacter hormaechei	0.054	0.626	10.3494	103.494	1034.94	19165.6	19.1656
Enterobacter hormaechei	0.081	0.9068	169.265	1692.65	1.69265	20.897		Enterobacter hormaechei	0.081	0.82	14.245	142.45	1424.5	17586.4	17.5864
H5A2	Leaves dry weight	absorbance	ug/ml		mg/ml	mg QE/DW		H5A2	Leaves dry weight	absorbance	ug/ml	ug/ml (dilution)	mg/ml	mg EQ/PS	mg QE/DW
Enterobacter hormaechei	0.109	1.5647	303.531	3035.31	3.03531	27.8468		Enterobacter hormaechei	0.096	1.0528	18.9197	189.197	1891.97	19708	19.708
Enterobacter hormaechei	0.089	1.394	268.694	2686.94	2.68694	30.1903		Enterobacter hormaechei	0.091	1.0784	19.4337	194.337	1943.37	21355.8	21.3558
Enterobacter hormaechei	0.084	1.3348	256.612	2566.12	2.56612	30.5491		Enterobacter hormaechei	0.089	1.1926	21.7269	217.269	2172.69	24412.3	24.4123
H7A1	Leaves dry weight	absorbance	ug/ml		mg/ml	mg QE/DW		H7A1	Leaves dry weight	absorbance	ug/ml	ug/ml (dilution)	mg/ml	mg EQ/PS	mg QE/DW
Enterobacter bacterium	0.054	0.4792	82	820	0.82	15.1852		Enterobacter bacterium	0.096	0.4113	6.03815	60.3815	603.815	6289.74	6.28974
Enterobacter bacterium	0.043	0.4089	67.6531	676.531	0.676531	15.7333		Enterobacter bacterium	0.043	0.2183	2.16265	21.6265	216.265	5029.42	5.02942
Enterobacter bacterium	0.116	1.0018	188.653	1886.53	1.88653	16.2632		Enterobacter bacterium	0.116	0.646	10.751	107.51	1075.1	9268.11	9.26811
T1A2	Leaves dry weight	absorbance	ug/ml		mg/ml	mg QE/DW		T1A2	Leaves dry weight	absorbance	ug/ml	ug/ml (dilution)	mg/ml	mg EQ/PS	mg QE/DW
Enterobacter xiangfangensis	0.058	0.884	164.612	1646.12	1.64612	28.3814		Enterobacter xiangfangensis	0.11	0.6139	10.1064	101.064	1010.64	9187.66	9.18766
Enterobacter xiangfangensis	0.104	1.3106	251.673	2516.73	2.51673	24.1994		Enterobacter xiangfangensis	0.104	0.7612	13.0643	130.643	1306.43	12561.8	12.5618
Enterobacter xiangfangensis	0.183	2.0387	400.265	4002.65	4.00265	21.8724		Enterobacter xiangfangensis	0.183	1.1619	21.1104	211.104	2111.04	11535.8	11.5358
T3A3	Leaves dry weight	absorbance	ug/ml		mg/ml	mg QE/DW		T3A3	Leaves dry weight	absorbance	ug/ml	ug/ml (dilution)	mg/ml	mg EQ/PS	mg QE/DW
Enterobacter xiangfangensis	0.111	0.7681	140.959	1409.59	1.40959	12.699		Enterobacter xiangfangensis	0.102	0.4782	7.38153	73.8153	738.153	7236.79	7.23679
Enterobacter xiangfangensis	0.07	0.5014	86.5306	865.306	0.865306	12.3615		Enterobacter xiangfangensis	0.11	0.6121	10.0703	100.703	1007.03	9154.8	9.1548
Enterobacter xiangfangensis	0.127	1.2945	248.388	2483.88	2.48388	19.5581		Enterobacter xiangfangensis	0.127	0.5273	8.36747	83.6747	836.747	6588.56	6.58856
T5P1	Leaves dry weight	absorbance	ug/ml		mg/ml	mg QE/DW		T5P1	Leaves dry weight	absorbance	ug/ml	ug/ml (dilution)	mg/ml	mg EQ/PS	mg QE/DW
Enterobacter xiangfangensis	0.096	0.748	136.857	1368.57	1.36857	14.256		Enterobacter xiangfangensis	0.096	0.4695	7.20683	72.0683	720.683	7507.11	7.50711
Enterobacter xiangfangensis	0.054	0.3334	52.2449	522.449	0.522449	9.67498		Enterobacter xiangfangensis	0.149	0.8554	14.9558	149.558	1495.58	10037.5	10.0375
Enterobacter xiangfangensis	0.102	0.885	164.816	1648.16	1.64816	16.1585		Enterobacter xiangfangensis	0.102	0.6053	9.93373	99.3373	993.373	9738.96	9.73896
R2A2	Leaves dry weight	absorbance	ug/ml		mg/ml	mg QE/DW		R2A2	Leaves dry weight	absorbance	ug/ml	ug/ml (dilution)	mg/ml	mg EQ/PS	mg QE/DW
Enterobacter xiangfangensis	0.075	0.8647	160.673	1606.73	1.60673	21.4231		Enterobacter xiangfangensis	0.075	0.6081	9.98996	99.8996	998.996	13319.9	13.3199
Enterobacter xiangfangensis	0.136	1.1506	219.02	2190.2	2.1902	16.1044		Enterobacter xiangfangensis	0.136	0.8906	15.6627	156.627	1566.27	11516.7	11.5167
Enterobacter xiangfangensis	0.118	0.9657	181.286	1812.86	1.81286	15.3632		Enterobacter xiangfangensis	0.118	0.6549	10.9297	109.297	1092.97	9262.47	9.26247
R3A1	Leaves dry weight	absorbance	ug/ml		mg/ml	mg QE/DW		R3A1	Leaves dry weight	absorbance	ug/ml	ug/ml (dilution)	mg/ml	mg EQ/PS	mg QE/DW
Enterobacter cloacae	0.092	1.2058	230.286	2302.86	2.30286	25.0311		Enterobacter cloacae	0.092	0.9892	17.6426	176.426	1764.26	19176.7	19.1767
Enterobacter cloacae	0.14	1.9911	390.551	3905.51	3.90551	27.8965		Enterobacter cloacae	0.14	1.0737	19.3394	193.394	1933.94	13813.8	13.8138
Enterobacter cloacae	0.071	1.0627	201.082	2010.82	2.01082	28.3214		Enterobacter cloacae	0.071	0.6237	10.3032	103.032	1030.32	14511.6	14.5116
R5P1	Leaves dry weight	absorbance	ug/ml		mg/ml	mg QE/DW		R5P1	Leaves dry weight	absorbance	ug/ml	ug/ml (dilution)	mg/ml	mg EQ/PS	mg QE/DW
Enterobacter hormaechei	0.071	0.8812	164.041	1640.41	1.64041	23.1043		Enterobacter hormaechei	0.126	0.6911	11.6566	116.566	1165.66	9251.29	9.25129
Enterobacter hormaechei	0.126	1.5487	300.265	3002.65	3.00265	23.8306		Enterobacter hormaechei	0.101	0.7221	12.2791	122.791	1227.91	12157.5	12.1575
Enterobacter hormaechei	0.101	1.1564	220.204	2202.04	2.20204	21.8024		Enterobacter hormaechei	0.072	0.8145	14.1345	141.345	1413.45	19631.3	19.6313
R6A1	Leaves dry weight	absorbance	ug/ml		mg/ml	mg QE/DW		R6A1	Leaves dry weight	absorbance	ug/ml	ug/ml (dilution)	mg/ml	mg EQ/PS	mg QE/DW
Enterobacter hormaechei	0.091	0.9156	171.061	1710.61	1.71061	18.7979		Enterobacter hormaechei	0.091	0.3585	4.97791	49.7791	497.791	5470.23	5.47023
Enterobacter hormaechei	0.087	0.9034	168.571	1685.71	1.68571	19.376		Enterobacter hormaechei	0.081	0.2922	3.64659	36.4659	364.659	4501.96	4.50196
Enterobacter hormaechei	0.095	1.0337	195.163	1951.63	1.95163	20.5435		Enterobacter hormaechei	0.087	0.3829	5.46787	54.6787	546.787	6284.91	6.28491
R6P1	Leaves dry weight	absorbance	ug/ml		mg/ml	mg QE/DW		R6P1	Leaves dry weight	absorbance	ug/ml	ug/ml (dilution)	mg/ml	mg EQ/PS	mg QE/DW
Bacillus safensis	0.108	1.3108	251.714	2517.14	2.51714	23.3069		Bacillus safensis	0.108	0.6968	11.7711	117.711	1177.11	10899.2	10.8992
Bacillus safensis	0.11	1.1388	216.612	2166.12	2.16612	19.692		Bacillus safensis	0.11	0.7077	11.99	119.9	1199	10900	10.9
Bacillus safensis	0.149	1.9126	374.531	3745.31	3.74531	25.1363		Bacillus safensis	0.149	1.3601	25.0904	250.904	2509.04	16839.2	16.8392
R7A2	Leaves dry weight	absorbance	ug/ml		mg/ml	mg QE/DW		R7A2	Leaves dry weight	absorbance	ug/ml	ug/ml (dilution)	mg/ml	mg EQ/PS	mg QE/DW
Enterobacter xiangfangensis	0.071	0.7748	142.327	1423.27	1.42327	20.046		Enterobacter xiangfangensis	0.071	0.2939	3.68072	36.8072	368.072	5184.12	5.18412
Enterobacter xiangfangensis	0.101	1.0296	194.327	1943.27	1.94327	19.2403		Enterobacter xiangfangensis	0.072	0.3221	4.24699	42.4699	424.699	5898.59	5.89859
Enterobacter xiangfangensis	0.072	0.8359	154.796	1547.96	1.54796	21.4994		Enterobacter xiangfangensis	0.072	0.3079	3.96185	39.6185	396.185	5502.57	5.50257

## Sheet: Figure 4 Trichomes
	Tratament	Trichome G (cm-2 )	Trichome L (cm-2 )	Trichome S (cm-2 )			Tratament	Trichome G (cm-2 )	Trichome L (cm-2 )	Trichome S (cm-2 )
	Control	2134.77	237.471	55.204			Enterobacter xiangfangensis R7A2	816.9	233.4	2450.7
	Control	1984.27	182.884	59.214			Enterobacter xiangfangensis R7A2	817.74	175.23	2570.04
	Control	2090.98	165.613	56.438			Enterobacter xiangfangensis R7A2	933.6	233.4	1575.45
	Control	1876.02	182.575	44.102			Enterobacter xiangfangensis R7A2	1631.84	291.4	1165.6
	Tratament	Trichome G (cm-2 )	Trichome L (cm-2 )	Trichome S (cm-2 )
	Enterobacter hormaechei H2A3	2014.22	165.747	55.152
	Enterobacter hormaechei H2A3	1954.14	141.655	58.636
	Enterobacter hormaechei H2A3	1812.77	148.331	57.184
	Enterobacter hormaechei H2A3	2086.21	179.39	61.248
	Tratament	Trichome G (cm-2 )	Trichome L (cm-2 )	Trichome S (cm-2 )
	Enterobacter hormaechei H5A2	701.8	127.6	2105.4
	Enterobacter hormaechei H5A2	699.77	220.98	1325.88
	Enterobacter hormaechei H5A2	1088	384	2432
	Enterobacter hormaechei H5A2	1917	447.3	2939.4

## Sheet: Figure 6 qRT-PCR
Control							Enterobacter hormaechei H2A3
ct GADPH	ct UGT74G1	ct UGTT76G1	ct KAH	ct KO			ct GADPH	ct UGT74G1	ct UGTT76G1	ct KAH	ct KO
23.62	25.2	23.26	23.96	32.95			23.01	29.91	19.23	17.8	32.57
23.52	25.73	23.32	23.73	33.43			23.95	30.01	19.68	18.46	31.1
23.68	25.14	23.96	23.87	33.13			23.68	28.33	20.19	18.88	31.72
20.07	21.87	20.46	21.9	30.31			24.37	25.25	21.4	20.69	30.93
19.85	22.89	20.74	21.36	30.12			24.49	25.41	22.36	21.34	31.36
20.05	22.5	21.89	21.29	30.71			24.26	25.99	20.83	22.16	32.11
25.87	23.06	21.34	20.65	29.41			26.54	27.21	22.1	22.79	33.27
25.38	22.6	20.61	19.47	29.96			26.28	26.78	21.72	24.23	33.09
24.9	22.42	21.44	19.63	29.7			23.91	26.49	21.78	22.81	32.29
Enterobacter hormaechei H5A2							Enterobacter xiangfangensis R7A2
ct GADPH	ct UGT74G1	ct UGTT76G1	ct KAH	ct KO			ct GADPH	ct UGT74G1	ct UGTT76G1	ct KAH	ct KO
23.71	25.33	17.05	21.67	31.28			24.13	29.85	26.36	23.46	36.8
23.62	28.32	18.46	22.66	32.89			26.66	29.11	27.17	24.51	37.79
24.16	25.74	17.15	23.66	32.71			24.94	30.7	26.05	23.75	36.85
23.75	27.37	19.79	23.78	32.33			29.55	27.39	25.79	24.21	33.41
23.05	27.19	22.64	23.94	31.92			29.95	25.55	23.84	22.13	33.9
24.9	25.91	17.72	24.52	32.35			28.45	24.19	23.36	24.27	34.49
29.24	25.15	21.84	23.5	34.69			27.25	26.2	20.95	23.51	36.94
25.7	26.47	20.6	23.28	35.36			27.1	27.22	20.75	20.83	37.37
26.15	26.63	21.12	23.46	35.34			26.84	27.15	21.02	21.65	36.13
